# Supplementary material for: Amelioration of Metabolic Syndrome by Co-Administration of Lactobacillus johnsonii CRL1231 and Wheat Bran in Mice via Gut Microbiota and Metabolites Modulation
Source: Metabolites. 2025 Jul 9;15(7):466. doi: 10.3390/metabo15070466 (PMC12299901; doi:10.3390/metabo15070466)
Supplement: Supplementary file 1 [file metabolites-15-00466-s001.zip]

Archive with 1 entries (1 files):
- metabolites-3705438-supplementary.pdf
